# Supplementary material for: Perceptions of Health Needs among Venezuelan Women Crossing the Border in Northern Chile during the COVID-19 Pandemic
Source: Int J Environ Res Public Health. 2022 Nov 17;19(22):15175. doi: 10.3390/ijerph192215175 (PMC9690325; doi:10.3390/ijerph192215175)
Supplement: Supplementary file 1 [file ijerph-19-15175-s001.zip]

Archive with 1 entries (1 files):
- ijerph-1861404-supplementary.pdf
